# Supplementary material for: Light-Responsive Hexagonal Assemblies of Triangular Azo Dyes
Source: Molecules. 2022 Jul 8;27(14):4380. doi: 10.3390/molecules27144380 (PMC9317042; doi:10.3390/molecules27144380)
Supplement: Supplementary file 1 [file molecules-27-04380-s001.zip]

Archive with 1 entries (1 files):
- molecules-1799891-supplementary.pdf
